# Supplementary material for: Website Investigation of Pet Weight Management-Related Information and Services Offered by Ontario Veterinary Practices
Source: Vet Sci. 2023 Nov 27;10(12):674. doi: 10.3390/vetsci10120674 (PMC10747973; doi:10.3390/vetsci10120674)
Supplement: Supplementary file 1 [file vetsci-10-00674-s001.zip]

Archive with 1 entries (1 files):
- vetsci-2663777-supplementary.pdf
